# Supplementary material for: Heterotopic ossification in mice overexpressing Bmp2 in Tie2+ lineages
Source: Cell Death Dis. 2021 Jul 22;12(8):729. doi: 10.1038/s41419-021-04003-0 (PMC8298441; doi:10.1038/s41419-021-04003-0)
Supplement: Supplementary file 7 — Suppl. Table 1 [file 41419_2021_4003_MOESM7_ESM.xlsx]

## Sheet: Sheet1
Suppl. Table 1. Summary of PET/CT imaging and histological findings
Code	sex	ectopic bone	CT Scan	Histology
Tie2 CRE/+;Bmp2 tg/+
RLB-29	M	none
RLB-31	M	none
RLB-35	M	x (32 wk)	Vertebral column (VC): Oseous bridge fusing from the spinous apophysis of the 9th-10th vertebrae over the scapula and finishing in the cervical vertebrae producing impeded neck movement and vertebral column hyperlordosis
RLB-37	F	none
RLB-38	F	x (32 wk)	VC: Exostosis al 9th-10th thorathic vertebrae spinous apophysis
RLB-39	F	none
RLB-40	F	none
Tie2 CRE/+;Bmp2 tg/tg
RLA-78	M	xxx	VC Neck: Bone formation between scapulas and exostosis from cervical vertebrae fusing to occipital bone (Inpeded neck movement) Ribcage: bone formation in dorsal area of thoracic ribs bilateral and right loin muscle area. Hindlimb: small bone formation in soft tissue in the laterocaudal area of right tibia/fibula	HO formation: sk. muscle infiltration, fibroproliferative areas, chrondrogenesis, trabecular bone and bm. inflammation, fibroproliferation, chondrogenesis, osteogenesis
RLA-79	M	xxx	Ribcage: Bone formation involving all ventral sternebra area of ribs of the right flank fusing to sternum. Hindlimbs: Left femur exostosis in patella. Exostosis of left proximal tibial apophysis afecting anteromedial area. Exostosis of left tibial diaphysis fusing to pelvis (Pubis), blocking leg movement. Exostosis of left distal tibia/fibula epifisis fusing with metatarsus.	HO formation femoral and tibial musculature. cartilage, trabecular bone and bone marrow at the tibial epiphysis.hard tissue joining the tibial diaphysis with the pelvis is formed of mature trabecular bone and bm. Isolated fragment of mature bone in the muscle of the abdominal wall
RLB8	M	xx	Forelimb: Exostosis of humeral diaphysis. Hindlimb: Broad bridge of bone formation between knee joint and the illium (pelvis) running throught the medial aspect of the femur blocking leg movement	trabecular bone and bm: fusion to diaphysis by a fibrous connective tissue
RLA90	F		snout ans eye orbit
RLB7	M	xxx	Ribcage: Bone formation involving all ventral sternebra of the left flank area of ribs fusing to sternum. Hindlimb: Exostosis of left tibial/fibular diaphysis affecting lateral area and bone formation in soft tissue right lateral tibial area.	big area of fibroproliferative lesion and chondrogenic areas. trabecular bone . areas of matuere bone and bm. small areas of muscular inflammation
RLA71	M	xx	Neck/Ribcage: large bone formation over the dorsal area of the right ribcage progressing and branching toward the neck and over the right shoulder finishing under the mandibula. Exostosis in middle area of ribs of the left side.	HO formation: areas of ectopic bone and bm
RLB18	F	xx	Ribcage: small ossifications or left floating ribs. Hindlimb: bone formation in soft tissue area at the laterocaudal level of right fibula
RLB19	F	x	Hindlimb: bone formation in soft tissue area at laterocaudal level of right fibula
RLB16	M	xx	Ribcage: small ossifications in dorsal area of the flanck musculature. VC: small ossification in musculature over lumbar area and bone exostosis over sacral and first tail vertebrae.
RLA93	F		no CT	HO formation level of tibial musculature. skeletal muscle mononuclear infiltration transforming into fibroproliferative lesions.Large areas of fibroproliferative areas transforming into chondral tissue by chondrogenic activity and areas of trabecular bone with bone marrow elements formed by osteogenic activity from the chondral tissue
RLA96	M	xxx	Head/Neck: exostosis in left lateral occipital area. Ribcage: bone formation along the the middle right and left ribs. Hindlimb: small ossification of soft tissue at the right tibial diaphysis level	HO formation: bone and bm, also inflammation, fibroproliferation, chondrogenesis, osteogenesis
RLA86	M	x	VC: Bone exostosis over sacral and first tail vertebrae.
RLB87	M	no lesion
RLB67	M	xxx	Craneum: exostosis in parietal bones suture. Neck: small bone spicula formation at aroung C2-C3. Ribcage:Small ossification in the chondral part (sternebra) of the floating rib. Hindlimb: Exostosis fusing the left craneal tibial epiphysis and the ipsilateral pubis (blocking leg movement)
RLB68	M	xx	Ribcage: Bone strip formation over the dorsal area of the right ribcage progressing over the right scapula. Hindlimb: bone formation in soft tissue right lateral tibial area at the level of diaphysis.
RLB69	M	xx	Neck/Ribcage: bone formation in dorsal area of both right and left middle ribcage area progressing between the scapulas, over the cervical vertebrae and fusing to the occipital bone.Small ossifications in the chondral part (sternebra) of the left floating ribs.
RLB70	M	x	Hindlimb: Exostosis fusing the left craneal tibial epiphysis and the ipsilateral pubis blocking leg movement
RLB107	M	x	Ribcage: Bone formation involving right middle area ribcage from the VC to near the sternum.
RLB109	F	xxx	Head/Neck/Ribcage: Large bone formation over the VC(12T-13T) and dorsal area of the right ribcage progressing, branching and fusing to right and left escapulas.The left branch fuses with the left interparietal/parietal bone blocking neck movement. Additional strip of bone over the dorsal area of left ribcage.
RLB110	F	xxx	Neck/Ribcage: bilateral and symetrical large bone formation over the dorsal area of the whole right and left ribcage progressing toward both scapulas and fusing to them. single strip of bone reaches the occipital/interparietal bone impeding neck movement. There are longitudinal bilateral bone stripes parallel to VC. VC: bilateral and symetrical bone strips parallel to the VC at the level of L5-sa…
RLB112	F	xx	Hindlimb: Big bone formation fusing the whole lenth of tibial/fibula diaphysis to femoral diaphysis blocking leg movement
RLB56	M	xxx	Neck/Ribcage: large bone formation over the dorsal area of the whole right ribcage progressing toward the neck and over the right shoulder finishing under the mandibula. A proyection in loin musculature. Bone formation in lower left ribcage near the sternum. Hindlimbs:Exostosis over right illeum and craneal sacrum
RLA93	F	xx	no CT	HO formation level of tibial musculature. skeletal muscle mononuclear infiltration transforming into fibroproliferative lesions.Large areas of fibroproliferative areas transforming into chondral tissue by chondrogenic activity and areas of trabecular bone with bone marrow elements formed by osteogenic activity from the chondral tissue
RLA13	M	xxx	no CT	HO formation: femoral and tibial musculature, abundant osseous trabeculae and extensive areas of chondral hypertrophic tissue undergoing osteogenic ossification. Bone formations have as well fully developed bm elements. some focal areas of muscular mononuclear infiltration in striated muscle and myofiber degeneration
x, small lesion; xx, mild lesion; xxx, severe lesion
